# Supplementary material for: Long-Term Immunity against SARS-CoV-2 Wild-Type and Omicron XBB.1.5 in Indonesian Residents after Vaccination and Infection
Source: Antibodies (Basel). 2024 Sep 2;13(3):72. doi: 10.3390/antib13030072 (PMC11417924; doi:10.3390/antib13030072)
Supplement: Supplementary file 1 [file antibodies-13-00072-s001.zip]

Archive with 1 entries (1 files):
- antibodies-3117874-supplementary.pdf
